# Supplementary material for: Repeatability of endocrine traits and dominance rank in female guinea pigs
Source: Front Zool. 2022 Jan 14;19:4. doi: 10.1186/s12983-021-00449-2 (PMC8760769; doi:10.1186/s12983-021-00449-2)
Supplement: Supplementary file 1 — Additional file 1. Text file containing the dataset analyzed for this publication. [file 12983_2021_449_MOESM1_ESM.txt]

IndID	Group	Measurement	c0	c1	c2	rank	m0	m1	m2	age	mass_abs
BTS1	group1	first	527.5	810	1220	0.7667	608.1	604.5	603.5	197	-4.6
BTS2	group2	first	717.5	2157.5	2777.5	0.8333	658.9	656.7	651.1	194	-7.8
BTS3	group1	first	453.75	1092.5	1972.5	0.7667	787.7	784.2	781.7	194	-6
BTS4	group2	first	770	1597.5	2147.5	0.5667	679.3	671.9	666.4	168	-12.9
BTS5	group2	first	565	917.5	970	0.5333	699.6	691.9	690.9	171	-8.7
BTS6	group1	first	600	2000	2722.5	0.2	657.5	652.4	648.4	166	-9.1
BTS7	group1	first	560	860	1397.5	0.7667	718.8	717.5	709.8	167	-9
BTS8	group1	first	625	1857.5	2255	0.3667	692.7	691.4	690.6	170	-2.1
BTS9	group2	first	777.5	2540	3065	0.5	625	622.3	619.5	162	-5.5
BTS10	group2	first	910	1575	1540	0.8	719.4	710.5	708.7	166	-10.7
BTS11	group2	first	1085	1582.5	2210	0.1	558.9	557.2	555.2	151	-3.7
BTS12	group1	first	480.25	835	1182.5	0.233	576.7	576	574.9	153	-1.8
BTS1	group1	second	377.5	1255	1597.5	0.567	641.6	637.9	637.5	238	-4.1
BTS2	group2	second	495.25	2202.5	2932.5	0.6	730	716.1	715.4	237	-14.6
BTS3	group1	second	406	920	1582	0.933	875.7	872.9	871.7	236	-4
BTS4	group2	second	530	1522.5	2277.5	0.533	749.2	733.1	728	209	-21.2
BTS5	group2	second	1452.5	1692.5	1740	0.533	770.7	763.1	757.1	216	-13.6
BTS6	group1	second	1242.5	2242.5	2587.5	0.267	742.3	730.4	728	208	-14.3
BTS7	group1	second	667.5	1715	2040	0.8	788.7	787.7	786.8	208	-1.9
BTS8	group1	second	218.75	1695	2062.5	0.333	725.3	724.7	724	211	-1.3
BTS9	group2	second	522.5	2442.5	2687.5	0.333	695.9	692	691.1	202	-4.8
BTS10	group2	second	620	1237.5	1780	0.821	789.9	782.8	779.2	204	-10.7
BTS11	group2	second	384.25	1482.5	1990	0.3	624.4	622.8	621.9	193	-2.5
BTS12	group1	second	1317.5	1532.5	1687.5	0.3	624	620.7	619.8	193	-4.2
