# Supplementary material for: Repeatability of endocrine traits and dominance rank in female guinea pigs
Source: Front Zool. 2022 Jan 14;19:4. doi: 10.1186/s12983-021-00449-2 (PMC8760769; doi:10.1186/s12983-021-00449-2)
Supplement: Supplementary file 2 — Additional file 2. R script used for data analysis. [file 12983_2021_449_MOESM2_ESM.r]

##################################################################################
### Repeatability of endocrine traits and dominance rank in female guinea pigs ###
### Rystrom TL, Prawitt RC, Richter SH, Sachser N, Kaiser S                    ###
### Taylor Rystrom; rystrom@uni-muenster.de                                    ###  
### December 2021                                                              ###
##################################################################################

# clear history
rm(list = ls(all = TRUE))

# set working directory

# load data
dat<-read.table("DATA_Rystrom-et-al_repeatability_endocrine_and_dominance.txt", h=T, sep="\t", dec=".")

# load packages
library(lme4)
library(lmerTest)
library(rptR)
library(performance)
library(tidyr)
library(emmeans)


#######################################################
### Transforming non-normally distributed variables ###
###     and mean-centering continuous variables     ###
#######################################################


# log transforming cortisol variables
dat$c0_trans = log(dat$c0)
dat$c1_trans = log(dat$c1)
dat$c2_trans = log(dat$c2)
 
# transforming mass absolute change
dat$mass_abs_trans = log(-(dat$mass_abs))

# Centered covariates
dat$rankC = dat$rank - mean(dat$rank)
dat$ageC = dat$age - mean(dat$age)
dat$m0C = dat$m0 - mean(dat$m0)
dat$c2C = dat$c2 - mean(dat$c2)


############################################
###                                      ###
###       Adjusted Repeatability         ###
###                                      ###
############################################
### 1. Baseline Cortisol                 ###
### 2. Cortisol Responsiveness 1 hour    ###
### 3. Cortisol Responsiveness 2 hours   ###
### 4. Change in Body Weight during test ###
### 5. Dominance Rank Index              ###
############################################


############################
### 1. Baseline Cortisol ###
############################

### Adjusted repeatability

# Repeatability estimate
resRpt_c0_R = rptGaussian(c0_trans ~ rankC + m0C + Measurement + Group + (1|IndID), 
                          grname=c("IndID", "Residual", "Fixed"), 
                          adjusted=TRUE, 
                          data=dat, 
                          npermut=500, 
                          nboot=1000, 
                          ratio=TRUE)
resRpt_c0_R
summary(resRpt_c0_R)

# Variance components
resRpt_c0_Var = rptGaussian(c0_trans ~ rankC + m0C + Measurement + Group + (1|IndID), 
                            grname=c("IndID", "Residual", "Fixed"), 
                            adjusted=TRUE, 
                            data=dat, 
                            npermut=500, 
                            nboot=1000, 
                            ratio=FALSE)
resRpt_c0_Var
summary(resRpt_c0_Var)

# Mixed-effect model
mod_c0 = lmer(c0_trans ~ rankC + m0C + Measurement + Group + (1|IndID), data=dat)
summary(mod_c0)

# mod_c0 diagnostics
check_model(mod_c0)
shapiro.test(residuals(mod_c0))


#########################################
### 2. Cortisol Responsiveness 1 hour ###
#########################################

### Adjusted repeatability

# Repeatability estimate
resRpt_c1_R = rptGaussian(c1_trans ~ rankC + m0C + ageC + Measurement + Group + (1|IndID), 
                        grname=c("IndID", "Residual", "Fixed"), 
                        adjusted=TRUE, 
                        data=dat, 
                        npermut=500, 
                        nboot=1000, 
                        ratio=TRUE)
resRpt_c1_R
summary(resRpt_c1_R)

# Variance components
resRpt_c1_Var = rptGaussian(c1_trans ~ rankC + m0C + ageC + Measurement + Group + (1|IndID), 
                          grname=c("IndID", "Residual", "Fixed"), 
                          adjusted=TRUE, 
                          data=dat, 
                          npermut=500, 
                          nboot=1000, 
                          ratio=FALSE)
resRpt_c1_Var
summary(resRpt_c1_Var)

# Mixed-effect model
mod_c1 = lmer(c1_trans ~ rankC + m0C + Measurement + Group + (1|IndID), data=dat)
summary(mod_c1)

# mod_c1 diagnostics
check_model(mod_c1)
shapiro.test(residuals(mod_c1))


###############################
### 3. Cortisol Response R2 ###
###############################

### Adjusted repeatability

# Repeatability estimate
resRpt_c2_R = rptGaussian(c2_trans ~ rankC + m0C + Measurement + Group + (1|IndID), 
                          grname=c("IndID", "Residual", "Fixed"), 
                          adjusted=TRUE, 
                          data=dat, 
                          npermut=500, 
                          nboot=1000, 
                          ratio=TRUE)
resRpt_c2_R
summary(resRpt_c2_R)

# Variance components
resRpt_c2_Var = rptGaussian(c2_trans ~ rankC + m0C + Measurement + Group + (1|IndID), 
                            grname=c("IndID", "Residual", "Fixed"), 
                            adjusted=TRUE, 
                            data=dat, 
                            npermut=500, 
                            nboot=1000, 
                            ratio=FALSE)
resRpt_c2_Var
summary(resRpt_c2_Var)

# Mixed-effect model
mod_c2 = lmer(c2_trans ~ rankC + m0C + Measurement + Group + (1|IndID), data=dat)
summary(mod_c2)

# mod_c2 diagnostics
check_model(mod_c2)
shapiro.test(residuals(mod_c2))


############################################
### 4. Change in body weight during test ###
############################################

### Adjusted repeatability
resRpt_m_a = rptGaussian(mass_abs_trans ~  c2C + ageC + Measurement + Group + (1|IndID), 
                         grname=c("IndID", "Residual", "Fixed"), 
                         adjusted=TRUE, 
                         data=dat, 
                         npermut=500, 
                         nboot=1000)
resRpt_m_a
summary(resRpt_m_a)

# Mixed-effect model
mod_m_a = lmer(mass_abs_trans ~ c2C + ageC + Measurement + Group + (1|IndID), data=dat)
summary(mod_m_a)

# mod_m_a diagnostics
check_model(mod_m_a)
shapiro.test(residuals(mod_m_a))


######################
### Dominance rank ###
######################

### Adjusted repeatability
resRpt_rank = rptGaussian(rank ~ m0C + ageC + Measurement + Group + (1|IndID), 
                          grname=c("IndID", "Residual", "Fixed"), 
                          adjusted=TRUE, data=dat, 
                          npermut=500, 
                          nboot=1000)
resRpt_rank
summary(resRpt_rank)

# Mixed-effect model
mod_rank = lmer(rank ~ m0C + ageC + Measurement + Group + (1|IndID), data=dat)
summary(mod_rank)

# mod_rank diagnostics
check_model(mod_rank)
shapiro.test(residuals(mod_rank))


############################################################################
### Association between cortisol concentrations and dominance rank index ###
############################################################################

# Wrangling data to long form
dat_long <- gather(dat, sample, value, c0:c2, factor_key=TRUE)

# Mixed-effect model
mod_all = lmer(value ~ sample * rankC + m0C + Measurement + Group + (0 + sample| IndID), data=dat_long)
summary(mod_all)
anova(mod_all)
emmeans(mod_all, ~ "sample")

# mod_all diagnostics
check_model(mod_all)
shapiro.test(residuals(mod_all))


###############################################
###  WITHIN VS BETWEEN INDIVIDUAL VARIANCE  ###
###############################################

# Overview
colMeans(resRpt_c0_Var$R_boot) 
colMeans(resRpt_c1_Var$R_boot) 
colMeans(resRpt_c2_Var$R_boot) 

# Comparison of individual variance components (corrected for mean)

#########################
### c0 compared to c1 ###
#########################

# Between-individual variance, c0 and c1
correctbetw_c0 = resRpt_c0_Var$R_boot[, "IndID"]/mean(dat$c0_trans)^2
correctbetw_c1 = resRpt_c1_Var$R_boot[, "IndID"]/mean(dat$c1_trans)^2  

diffbetw_c0c1 = correctbetw_c0-correctbetw_c1
hist(diffbetw_c0c1, nclass=30)
abline(v=0, lwd=3)
P_c0c1_between = mean(diffbetw_c0c1 > 0)*2  # P-Wert
P_c0c1_between

# Within-individual variance, c0 and c1
correctwith_c0 = resRpt_c0_Var$R_boot[, "Residual"]/mean(dat$c0_trans)^2
correctwith_c1 = resRpt_c1_Var$R_boot[, "Residual"]/mean(dat$c1_trans)^2  

diffwithin_c0c1 = correctwith_c0-correctwith_c1
hist(diffwithin_c0c1, nclass=30)
abline(v=0, lwd=3)
P_c0c1_within = mean(diffwithin_c0c1 < 0)*2  # P-Wert
P_c0c1_within

#########################
### c0 compared to c2 ###
#########################

# Between-individual variance, c0 and c2
correctbetw_c2 = resRpt_c2_Var$R_boot[, "IndID"]/mean(dat$c2_trans)^2  

diffbetw_c0c2 = correctbetw_c0-correctbetw_c2
hist(diffbetw_c0c2, nclass=30)
abline(v=0, lwd=3)
P_c0c2_between = mean(diffbetw_c0c2 > 0)*2  # P-Wert
P_c0c2_between

# Within-individual variance, c0 and c2
correctwith_c2 = resRpt_c2_Var$R_boot[, "Residual"]/mean(dat$c2_trans)^2  

diffwithin_c0c2 = correctwith_c0-correctwith_c2
hist(diffwithin_c0c2, nclass=30)
abline(v=0, lwd=3)
P_c0c2_within = mean(diffwithin_c0c2 < 0)*2  # P-Wert
P_c0c2_within

#########################
### c1 compared to c2 ###
#########################

# Between-individual variance, c1 and c2
diffbetw_c1c2 = correctbetw_c1-correctbetw_c2
hist(diffbetw_c1c2, nclass=30)
abline(v=0, lwd=3)
P_c1c2_between = mean(diffbetw_c1c2 > 0)*2  # P-Wert
P_c1c2_between

# Within-individual variance, c1 and c2
diffwithin_c1c2 = correctwith_c1-correctwith_c2
hist(diffwithin_c1c2, nclass=30)
abline(v=0, lwd=3)
P_c1c2_within = mean(diffwithin_c1c2 < 0)*2  # P-Wert
P_c1c2_within


#########################################################################
### Mean and SD of change in body weight and mean initial body weight ###
#########################################################################

g1 = subset(dat, Group == "group1")
g2 = subset(dat, Group == "group2")

mean(g1$mass_abs)
mean(g2$mass_abs)
sd(g1$mass_abs)
sd(g2$mass_abs)

mean(g1$m0)
mean(g2$m0)
sd(g1$m0)
sd(g2$m0)
